# Supplementary material for: Artificial Termite-Fishing Tasks as Enrichment for Sanctuary-Housed Chimpanzees: Behavioral Effects and Impact on Welfare
Source: Animals (Basel). 2021 Oct 11;11(10):2941. doi: 10.3390/ani11102941 (PMC8532803; doi:10.3390/ani11102941)
Supplement: Supplementary file 1 [file animals-11-02941-s001.zip]

Archive with 5 entries (5 files):
- Table S1.pdf
- Figure S1.pdf
- Tables S2 and S3.pdf
- Table S4 and S5.pdf
- Supplementary_Tables.pdf
